# Supplementary material for: Microbiota-Derived Extracellular Vesicles as a Postbiotic Strategy to Alleviate Diarrhea and Enhance Immunity in Rotavirus-Infected Neonatal Rats
Source: Int J Mol Sci. 2024 Jan 18;25(2):1184. doi: 10.3390/ijms25021184 (PMC10816611; doi:10.3390/ijms25021184)
Supplement: Supplementary file 1 [file ijms-25-01184-s001.zip]

Archive with 1 entries (1 files):
- ijms-2822677-supplementary.pdf
